# Supplementary material for: Incentive based emergency demand response effectively reduces peak load during heatwave without harm to vulnerable groups
Source: Nat Commun. 2023 Oct 4;14:6202. doi: 10.1038/s41467-023-41970-8 (PMC10550920; doi:10.1038/s41467-023-41970-8)
Supplement: Supplementary file 3 — Source Data [file 41467_2023_41970_MOESM3_ESM.xlsx]

## Sheet: Figure_1
Hourly total electricity consum								Aggregating data of electricity consumption in EDR period
Date	Temperature(℃)	Total(kWh)	City(x10²kWh)	County Town(x10²kWh)	Town(x10²kWh)	Countryside(x10²kWh)		group	att0post0	att0post1	avg_max_elec1	avg_min_elec1	att1_post0	att1post1	avg_max_elec2	avg_min_elec2	att0_user_cnt	att1_user_cnt	user_cnt	att0_monthave	att1_monthave	att_monthave	wind_direction_2mean_angle	wind_speed_2mean	relative_humidity	pressure_hpa	vapor_pressure_hpa	pm2.5
15/08/19 1h	29.1	65.3615	19.9893	19.2475	14.9613	11.1634		0	0.566	0.534	0.716	0.384	0.636	0.543	0.801	0.716	5878	728	6606	65.818	60.074	65.185	62.306	1.76	62.653	997.721	29.164	35.566
15/08/19 2h	28.7	58.8457	17.67	16.9146	14.1373	10.1238		1	1.248	1.225	1.52	0.953	1.251	1.098	1.498	1.52	5908	900	6808	220.838	220.384	220.778	67.937	1.58	61.216	997.92	28.843	34.197
15/08/19 3h	28.3	54.4062	16.48	15.6309	13.0728	9.2225		3	1.743	1.814	2.268	1.288	1.792	1.68	2.262	2.268	768	142	910	394.273	379.648	391.991	66.487	1.493	59.1	998.148	27.5	28.13
15/08/19 4h	28.2	50.7799	15.6903	14.6635	12.0135	8.4126		4	1.745	1.72	2.222	1.242	1.99	1.609	2.323	2.222	778	172	950	339.442	344.5	340.358	65.729	1.52	59.334	998.116	27.567	28.903
15/08/19 5h	27.7	47.272	14.6481	13.5535	11.2777	7.7927		5	1.646	1.541	2.031	1.156	1.456	1.277	1.809	2.031	2078	590	2668	325.99	323.722	325.489	65.033	1.575	60.13	998.022	27.961	29.864
15/08/19 6h	27.6	45.2216	14.0161	12.7306	10.7644	7.7105		6	2.889	2.996	3.587	2.298	2.727	2.6	3.325	3.587	180	48	228	780.922	822.833	789.746	66.316	1.461	58.447	998.22	27.111	27.167
15/08/19 7h	27.5	41.1824	12.7374	11.3723	9.8444	7.2283		7	1.899	1.872	2.371	1.399	1.851	1.634	2.228	2.371	2506	620	3126	370.172	371.116	370.36	68.555	1.486	59.67	998.097	28.012	30.792
15/08/19 8h	28.1	35.2388	11.1861	9.5987	8.8245	5.6295		8	2.57	2.574	3.139	2.005	3.112	3.699	4.107	3.139	148	32	180	815.635	796.813	812.289	66.656	1.484	58.994	998.161	27.455	29.029
15/08/19 9h	29.5	31.2784	9.8253	8.2551	7.9083	5.2897		9	1.366	1.303	1.662	1.007	1.299	1.144	1.595	1.662	2806	584	3390	294.555	294.791	294.596	65.349	1.651	61.65	997.854	28.861	34.05
15/08/19 10h	31	31.0204	9.5748	7.8798	7.802	5.7638		10	0.927	0.927	1.177	0.677	0.934	0.865	1.169	1.177	4618	762	5380	141.783	144.273	142.136	61.209	1.755	62.179	997.767	28.794	33.64
15/08/19 11h	32.2	36.6354	10.9043	8.9622	9.5066	7.2623		11	2.762	2.829	3.517	2.073	3.107	3.186	3.945	3.517	252	58	310	743.23	733.103	741.335	64.79	1.525	59.116	998.135	27.358	28.021
15/08/19 12h	33	43.5294	13.3897	10.8369	11.0302	8.2726		12	2.302	2.261	2.783	1.78	2.411	2.021	2.844	2.783	898	194	1092	491.733	492.423	491.855	64.826	1.533	59.267	998.118	27.448	27.646
15/08/19 13h	33.8	48.548	15.7093	12.194	11.9109	8.7338		13	2.9	2.861	3.488	2.273	3.432	3.049	3.781	3.488	524	114	638	608.378	596.947	606.335	68.387	1.405	58.103	998.272	27.099	27.534
15/08/19 14h	34.2	47.1758	14.863	11.8491	11.6596	8.8041		14	3.317	3.171	4.066	2.422	3.589	3.698	4.297	4.066	204	36	240	861.304	843.167	858.583	67.8	1.54	60.425	998.008	28.378	29.173
15/08/19 15h	31.5	38.4855	12.4359	9.4512	9.0138	7.5846		15	1.526	1.485	1.876	1.135	1.395	1.338	1.763	1.876	2128	372	2500	290.74	283.457	289.656	65.537	1.572	60.238	998.013	28.068	31.368
15/08/19 16h	30.3	36.0192	11.6799	8.9296	8.2345	7.1752		16	1.59	1.509	1.971	1.128	1.272	1.219	1.594	1.971	470	76	546	477.153	476.132	477.011	67.174	1.469	58.881	998.177	27.436	28.252
15/08/19 17h	31	34.5194	11.2459	8.1199	8.1294	7.0242		17	0.515	0.506	0.651	0.37	0.458	0.43	0.604	0.651	2278	308	2586	130.572	122.279	129.584	63.506	1.652	61.052	997.909	28.353	30.622
15/08/19 18h	30.8	36.0661	11.6465	8.322	8.5928	7.5048		18	0.48	0.46	0.61	0.33	0.393	0.404	0.599	0.61	4624	626	5250	95.334	86.447	94.274	61.589	1.731	61.87	997.804	28.651	32.064
15/08/19 19h	29.7	38.1815	12.4955	9.2957	8.9206	7.4697		19	2.396	2.342	2.904	1.834	2.466	2.343	2.906	2.904	424	68	492	558.519	518.971	553.053	68.943	1.401	58.215	998.263	27.213	29.124
15/08/19 20h	28.8	49.0172	15.2463	11.6256	11.7156	10.4297		20	1.66	1.622	2.038	1.244	1.566	1.327	2.008	2.038	636	108	744	180.23	194.426	182.29	64.863	1.556	59.726	998.067	27.714	29.632
15/08/19 21h	28.2	60.8999	18.212	15.1599	14.6004	12.9276		21	0.884	0.855	1.115	0.623	0.88	0.734	1.113	1.115	4250	630	4880	138.692	136.33	138.387	62.916	1.736	62.409	997.752	29.079	34.773
15/08/19 22h	27.7	67.1931	20.4116	17.9229	15.5556	13.303		22	1.8	1.75	2.249	1.301	1.706	1.252	2.213	2.249	762	118	880	529.512	526.949	529.168	63.3	1.685	61.601	997.846	28.65	30.486
15/08/19 23h	27.2	64.1205	19.7892	17.5484	15.0949	11.688		23	1.97	2.005	2.49	1.485	2.261	2.144	2.529	2.49	974	170	1144	381.649	382.482	381.773	68.816	1.399	58.137	998.271	27.157	27.785
15/08/19 24h	26.8	57.0429	17.5866	15.2735	13.6283	10.5545		24	0.83	0.842	1.085	0.586	0.876	0.915	1.096	1.085	2126	308	2434	157.652	159.792	157.923	61.438	1.723	61.663	997.826	28.519	32.088
16/08/19 1h	26.7	47.8747	15.1392	12.6801	11.2416	8.8138		25	1.271	1.144	1.537	0.879	0.281	0.167	1.424	1.537	58	6	64	503.241	240	478.563	68.344	1.444	58.813	998.192	27.502	33.4
16/08/19 2h	26.3	44.6615	14.0753	11.9419	10.3624	8.2819		26	1.506	1.514	1.882	1.137	1.469	1.413	1.859	1.882	780	128	908	395.036	398.078	395.465	68.271	1.43	58.53	998.223	27.333	29.2
16/08/19 3h	26.1	41.155	13.1325	11.0281	9.496	7.4984		27	0.894	0.885	1.111	0.668	0.882	0.751	1.105	1.111	6972	1072	8044	127.21	126.972	127.179	66.36	1.607	61.186	997.913	28.685	33.693
16/08/19 4h	25.7	38.2781	12.2658	10.2466	8.8158	6.9499		28	1.518	1.52	1.907	1.131	1.477	1.33	1.898	1.907	1248	246	1494	271.462	286.813	273.989	64.161	1.579	59.899	998.042	27.751	29.494
16/08/19 5h	25.5	35.8416	11.4314	9.6072	8.3234	6.4796		30	0.919	0.879	1.153	0.645	0.961	0.856	1.154	1.153	2352	324	2676	151.393	153.611	151.661	64.319	1.634	60.99	997.921	28.391	31.319
16/08/19 6h	25.3	35.2468	11.1304	9.2748	8.1899	6.6517		31	2.068	2.047	2.515	1.6	2.169	1.869	2.527	2.515	1594	424	2018	433.419	426.288	431.921	68.636	1.466	59.329	998.136	27.824	29.397
16/08/19 7h	25.3	33.7423	10.476	8.8118	8.0257	6.4288		32	2.018	1.979	2.458	1.539	1.934	1.762	2.445	2.458	802	258	1060	474.207	476.349	474.728	65.619	1.526	59.409	998.107	27.6	28.51
16/08/19 8h	25.9	29.7221	9.7179	7.6305	7.3702	5.0035		33	0.379	0.358	0.487	0.25	0.391	0.377	0.489	0.487	4090	512	4602	61.501	56.445	60.938	59.866	1.783	62.251	997.75	28.716	32.548
16/08/19 9h	27.4	26.3154	8.5253	6.6683	6.4805	4.6413		34	0.649	0.623	0.815	0.457	0.598	0.52	0.808	0.815	3636	374	4010	78.051	80.46	78.276	58.954	1.861	63.397	997.615	29.291	35.961
16/08/19 10h	29.1	26.4869	8.5166	6.4198	6.6197	4.9308		35	0.727	0.715	0.916	0.527	0.72	0.633	0.912	0.916	6166	840	7006	97.313	98.064	97.403	64.94	1.645	61.399	997.879	28.681	33.212
16/08/19 11h	30.7	32.2557	10.1684	7.4266	8.0173	6.6434		36	1.013	0.96	1.299	0.674	0.899	0.988	1.29	1.299	558	62	620	312.864	288.226	310.4	67.071	1.475	58.969	998.166	27.478	28.729
16/08/19 12h	32.3	39.1165	12.5815	9.2682	9.514	7.7528		37	1.064	1.032	1.304	0.792	1.048	0.925	1.295	1.304	4730	798	5528	190.808	191.789	190.949	64.999	1.685	62.179	997.792	29.133	35.437
16/08/19 13h	33.5	43.0054	14.3865	10.1014	10.5155	8.002		38	1.759	1.706	2.164	1.3	1.802	1.647	2.161	2.164	2334	530	2864	302.67	308.121	303.679	66.18	1.529	59.67	998.081	27.8	29.858
16/08/19 14h	34.2	46.0542	15.3196	11.1663	11.1606	8.4077		39	0.259	0.262	0.336	0.185	0.363	0.313	0.345	0.336	11172	1068	12240	43.602	45.101	43.733	65.526	1.711	62.837	997.722	29.557	37.252
16/08/19 15h	35	43.5259	14.3802	10.4943	10.668	7.9834		40	0.858	0.81	1.05	0.618	0.494	0.635	1.006	1.05	704	114	818	176.94	167.018	175.557	61.59	1.671	60.743	997.931	28.005	30.104
16/08/19 16h	35.6	40.1378	13.0716	9.7702	9.8552	7.4408		41	0.775	0.73	0.94	0.565	0.733	0.673	0.936	0.94	4824	686	5510	157.91	156.828	157.776	64.109	1.766	63.375	997.652	29.739	37.367
16/08/19 17h	35.4	37.7685	12.3909	8.7936	9.2243	7.3597		42	2.326	2.293	2.848	1.771	2.119	1.97	2.818	2.848	462	108	570	547.597	543.944	546.905	62.019	1.603	59.618	998.06	27.398	27.322
16/08/19 18h	35.2	38.2664	12.6231	8.5931	9.3599	7.6903		43	1.078	1.056	1.362	0.773	1.177	0.98	1.371	1.362	2640	350	2990	204.802	200.777	204.331	66.278	1.558	60.232	998.019	28.131	31.068
16/08/19 19h	34.2	39.6327	12.9749	9.3742	9.6182	7.6654		44	1.788	1.8	2.224	1.364	2.043	2.018	2.243	2.224	1024	142	1166	452.75	454.62	452.978	66.684	1.499	59.279	998.129	27.62	28.714
16/08/19 20h	32.5	49.4338	14.6831	12.1264	12.3824	10.2419		45	1.049	1.029	1.335	0.742	1.067	0.877	1.327	1.335	3612	610	4222	175.12	176.121	175.265	62.985	1.678	61.346	997.872	28.475	32.129
16/08/19 21h	30.9	63.2558	17.9438	16.2312	15.511	13.5698		46	2.03	2.015	2.305	1.74	4.955	4.6	4.028	2.305	4	4	8	256	473.5	364.75	78.5	1	54	998.8	25.65
16/08/19 22h	30	73.7187	21.6984	20.0479	17.6577	14.3147		47	1.387	1.296	1.692	0.992	1.352	1.154	1.678	1.692	4372	910	5282	236.409	239.303	236.908	64.672	1.617	60.793	997.945	28.309	31.441
16/08/19 23h	29.4	73.4797	22.2924	20.5417	17.3082	13.3374		48	1.965	1.981	2.439	1.507	1.891	1.791	2.422	2.439	1552	402	1954	445.858	444.308	445.539	66.999	1.507	59.531	998.103	27.794	29.07
16/08/19 24h	28.8	68.0772	21.0152	18.9212	16.1028	12.038		49	1.674	1.894	2.285	1.283	2.352	1.728	2.359	2.285	244	32	276	606.033	594.25	604.667	69.152	1.403	58.326	998.252	27.295	28.467
17/08/19 1h	28.2	58.1086	18.083	16.2621	13.6485	10.115		50	0.867	0.86	1.122	0.605	0.972	1.219	1.148	1.122	320	26	346	314.6	425.154	322.908	60.621	1.683	60.642	997.936	27.86	29.452
17/08/19 2h	27.8	54.2451	16.829	15.0759	12.8603	9.4799		51	1.398	1.34	1.694	1.045	1.315	1.169	1.676	1.694	3296	592	3888	289.632	292.959	290.138	67.026	1.599	61.256	997.909	28.785	33.4
17/08/19 3h	27.4	49.7254	15.3961	14.0422	11.7528	8.5343		52	0.629	0.605	0.801	0.432	0.673	0.638	0.809	0.801	2602	342	2944	96.997	103.041	97.699	62.028	1.716	61.744	997.821	28.618	32.559
17/08/19 4h	27.2	45.7858	14.3294	12.9305	10.8314	7.6945		53	1.351	1.329	1.738	0.942	1.433	1.243	1.75	1.738	1216	182	1398	278.365	294.451	280.459	64.454	1.579	59.999	998.033	27.834	30.012
17/08/19 5h	26.6	42.799	13.437	11.9604	10.0976	7.304		54	4.53	3.81	4.53	3.81			4.53	4.53	2		2	898		898	78.5	1	54	998.8	25.65	26.6
17/08/19 6h	26.2	40.7148	12.8619	11.1182	9.4405	7.2942		55	1.558	1.471	1.986	1.042	1.492	1.396	1.955	1.986	958	236	1194	393.52	410.237	396.824	65.265	1.533	59.425	998.103	27.578	27.973
17/08/19 7h	26	38.1939	12.1021	10.2408	9.1039	6.7471		56	1.487	1.45	1.812	1.125	1.449	1.388	1.803	1.812	3454	682	4136	239.791	240.677	239.937	66.552	1.551	60.206	998.024	28.14	31.159
17/08/19 8h	27.1	34.5258	11.2511	9.1895	8.4855	5.5997		57	1.034	0.994	1.292	0.737	1.197	1.032	1.308	1.292	1836	242	2078	175.208	191.025	177.05	63.331	1.665	61.231	997.887	28.44	31.753
17/08/19 9h	29.7	32.0678	10.6984	8.3614	7.8769	5.1311		58	1.34	1.459	1.783	1.016	1.457	1.288	1.781	1.783	966	234	1200	293.242	312.333	296.965	60.2	1.708	60.96	997.897	28.005	28.846
17/08/19 10h	31.8	32.717	10.7376	8.2053	8.1655	5.6086		59	2.24	2.389	2.894	1.735	2.34	2.098	2.903	2.894	572	140	712	596.517	597.6	596.73	66.312	1.515	59.451	998.107	27.686	28.413
17/08/19 11h	33.4	38.5512	12.6516	9.0421	9.5745	7.283		60	0.873	0.857	1.102	0.629	0.787	0.752	1.088	1.102	1506	218	1724	182.556	191.037	183.629	64.537	1.6	60.419	997.986	28.083	30.235
17/08/19 12h	34.7	45.4341	14.8846	11.0756	10.9846	8.4893		61	2.022	2.054	2.405	1.671	2.059	1.646	2.407	2.405	302	44	346	543.404	543.227	543.382	70.095	1.349	57.645	998.335	26.988	27.775
17/08/19 13h	35.5	50.3591	16.7968	12.3453	12.3676	8.8494		62	2.978	2.75	3.417	2.311	3.509	2.894	3.497	3.417	400	80	480	650.54	645.925	649.771	71.242	1.375	58.521	998.244	27.593	28.647
17/08/19 14h	36.4	53.7519	18.0843	13.1192	13.1071	9.4413		63	1.251	1.215	1.568	0.897	1.33	1.165	1.572	1.568	2682	482	3164	239.726	241.004	239.921	63.774	1.679	61.646	997.844	28.718	33.625
17/08/19 15h	36.6	50.6819	16.8918	12.4922	12.3682	8.9297		64	0	0	0	0			0	0	2		2	575		575	78.5	1	54	998.8	25.65	26.6
17/08/19 16h	36.2	46.2621	15.1264	11.2926	11.5373	8.3058		65	3.191	3.229	4.017	2.403	3.228	3.024	3.983	4.017	176	50	226	775.716	775.6	775.69	70.518	1.343	57.681	998.334	27.047	27.4
17/08/19 17h	36.2	43.1617	14.6677	10.1448	10.6073	7.7419		66	1.974	1.938	2.504	1.408	1.897	1.797	2.487	2.504	802	200	1002	416.833	412.47	415.962	63.955	1.567	59.617	998.073	27.57	28.329
17/08/19 18h	35.8	42.0022	13.9985	9.6912	10.3356	7.9769		67	2.565	2.45	3.007	2.009	3.059	2.409	3.088	3.007	164	40	204	738.78	695.9	730.373	69.853	1.357	57.706	998.326	27.002	28.181
17/08/19 19h	34.9	42.6785	14.0789	10.1004	10.4472	8.052		68	1.522	1.336	1.849	1.01	1.235	1.44	1.838	1.849	316	50	366	314.297	307.8	313.41	65.139	1.519	59.123	998.136	27.393	27.715
17/08/19 20h	33.3	52.4789	15.7913	13.0146	12.8229	10.8501		69	2.678	2.689	3.223	2.144	2.551	2.123	3.178	3.223	754	170	924	557.257	549.518	555.833	68.626	1.444	58.917	998.182	27.586	29.277
17/08/19 21h	31.4	66.5318	18.715	17.0213	16.3134	14.4821		70	0.151	0.159	0.209	0.101	0.214	0.183	0.217	0.209	9664	1208	10872	12.194	11.563	12.123	63.731	1.694	61.905	997.814	28.862	34.882
17/08/19 22h	30.5	77.4801	22.3466	21.0403	18.8356	15.2576		71	0.966	0.981	1.25	0.697	0.751	0.713	1.209	1.25	908	150	1058	254.196	290.267	259.31	65.509	1.537	59.581	998.087	27.689	28.615
17/08/19 23h	29.6	77.8224	23.4656	21.21	19.0353	14.1115		72	1.357	1.289	1.707	0.939	1.267	1.294	1.705	1.707	1510	258	1768	248.881	255.372	249.828	63.741	1.598	60.126	998.014	27.843	29.371
17/08/19 24h	29	72.7871	22.3573	19.6036	17.8436	12.9826		73	1.232	1.144	1.517	0.859	1.153	0.944	1.493	1.517	2190	462	2652	212.954	213.277	213.011	59.509	1.768	61.839	997.794	28.447	31.143
18/08/19 1h	28.5	62.0345	19.2025	16.7917	15.1546	10.8857		74	0.839	0.813	1.062	0.589	1.02	0.826	1.091	1.062	1108	212	1320	301.659	300.604	301.489	64.445	1.582	60.057	998.027	27.867	28.809
18/08/19 2h	27.9	57.9585	17.8594	15.8835	13.9938	10.2218		75	0.49	0.473	0.604	0.359	0.515	0.442	0.608	0.604	11088	1228	12316	81.698	81.785	81.706	66.34	1.696	62.834	997.727	29.628	37.405
18/08/19 3h	27.6	53.4291	16.5223	14.706	12.8311	9.3697		76	1.08	1.057	1.358	0.779	1.236	0.999	1.375	1.358	2312	412	2724	204.471	199.495	203.719	64.824	1.589	60.315	998	28.048	30.687
18/08/19 4h	27.4	49.5325	15.3892	13.713	11.961	8.4693		77	2.192	2.249	2.825	1.616	2.279	1.708	2.764	2.825	188	24	212	312	405.167	322.547	65.849	1.489	58.797	998.177	27.27	27.527
18/08/19 5h	27.2	45.8638	14.4282	12.7467	11.0056	7.6833		78	1.481	1.463	1.829	1.116	1.611	1.39	1.844	1.829	2182	524	2706	375.459	378.443	376.037	65.808	1.61	61.054	997.924	28.56	31.815
18/08/19 6h	27.2	43.5651	13.6526	11.7451	10.3763	7.7911		79	0	0.36	0.36	0			0.36	0.36	2		2	424		424	78.5	1	54	998.8	25.65
18/08/19 7h	27.1	40.597	12.6913	10.8659	9.8427	7.1971		80	1.071	1.109	1.409	0.772	1.005	1.031	1.405	1.409	1392	236	1628	260.276	268.534	261.473	62.79	1.63	60.389	997.978	27.909	29.424
18/08/19 8h	27.9	36.8662	12.0302	9.6342	9.259	5.9428		81	0.741	0.717	0.974	0.484	0.588	0.742	0.962	0.974	716	114	830	128.911	123.193	128.125	61.124	1.687	60.88	997.912	28.041	30.254
18/08/19 9h	29.6	34.206	11.3066	8.9624	8.5191	5.4179		82	1.723	1.59	2.043	1.269	2.87	2.914	2.343	2.043	132	24	156	518.667	598.833	531	64.705	1.574	60.006	998.034	27.861	31.133
18/08/19 10h	31.1	34.5411	11.8661	8.7461	8.1933	5.7356		83	0.735	0.735	0.735	0.735	1.315	1.96	1.353	0.735	4	4	8	194.5	26	110.25	78.5	1	54	998.8	25.65
18/08/19 11h	32.7	40.6544	13.7108	9.7666	9.8302	7.3468		84	0.908	0.897	1.168	0.638	1.022	0.817	1.179	1.168	1970	288	2258	79.636	80.653	79.765	57.825	1.838	62.574	997.7	28.718	33.206
18/08/19 12h	33.9	47.4089	15.9446	11.6237	11.4847	8.3559		85	1.392	1.436	1.802	1.026	1.529	1.285	1.8	1.802	1132	222	1354	211.422	207.514	210.781	66.047	1.564	60.272	998.013	28.133	31.507
18/08/19 13h	35	51.8795	17.7037	13.0749	12.6206	8.4803		86	1.02	0.998	1.252	0.766	0.887	0.771	1.231	1.252	4702	600	5302	153.812	155.047	153.951	65.209	1.641	61.42	997.879	28.716	34.172
18/08/19 14h	35.2	54.7765	18.0424	13.9471	13.5126	9.2744		87	1.057	1.021	1.31	0.768	1.066	1.006	1.312	1.31	4366	756	5122	228.02	228.032	228.021	64.055	1.72	62.515	997.748	29.241	35.192
18/08/19 15h	35.8	53.2088	17.5251	13.7045	12.8224	9.1568		88	1.201	1.238	1.545	0.894	1.167	1.283	1.598	1.545	118	20	138	460.966	407.6	453.232	69.297	1.386	58.051	998.284	27.15	29.838
18/08/19 16h	36.1	49.5097	16.413	12.4938	11.9823	8.6206		89	2.431	2.627	3.206	1.852	2.309	1.77	3.071	3.206	224	56	280	437.777	466.929	443.607	70.129	1.331	57.325	998.371	26.808	27.626
18/08/19 17h	35.6	45.7013	15.0929	11.3188	11.2418	8.0478		90	0.716	0.694	0.882	0.703	0.7	0.607	0.88	0.882	9428	1300	10728	121.083	119.232	120.859	67.19	1.654	62.338	997.789	29.42	36.791
18/08/19 18h	35.3	44.1178	14.2641	10.7533	10.9146	8.1858		91	1.029	0.994	1.253	1.021	0.959	0.811	1.245	1.253	6474	1036	7510	167.23	167.533	167.272	67.177	1.598	61.294	997.906	28.82	34.136
18/08/19 19h	34.5	44.2088	14.2367	10.9133	11.0936	7.9652		92	3.728	3.168	4.005	3.497	3.73	2.583	4.004	4.005	40	8	48	840.25	791.75	832.167	73.042	1.242	56.646	998.467	26.679	27.646
18/08/19 20h	33	55.0394	16.1958	13.6988	13.766	11.3788		93	1.565	1.688	2.273	1.825	3.156	2.584	2.39	2.273	108	26	134	589.907	591.769	590.269	65.56	1.516	59.216	998.128	27.484	27.783
18/08/19 21h	31.8	70.061	19.4801	17.7312	17.7426	15.1071		94	1.542	1.552	1.924	1.576	1.495	1.257	1.911	1.924	3014	804	3818	297.004	295.898	296.771	66.176	1.559	60.226	998.019	28.118	30.377
18/08/19 22h	30.6	80.2114	23.1053	21.7741	19.7032	15.6288		95	1.28	1.237	1.536	1.279	1.19	1.228	1.538	1.536	1248	180	1428	258.345	254.967	257.919	67.183	1.49	59.272	998.133	27.662	29.174
18/08/19 23h	29.8	80.6105	23.8518	22.6234	19.5822	14.5531		96	0.804	0.792	1.003	0.807	0.821	0.651	1	1.003	3054	382	3436	134.012	137.073	134.353	62.779	1.671	61.153	997.892	28.346	30.826
18/08/19 24h	29.3	75.3126	22.5064	20.8338	18.4125	13.5599		97	1.211	1.156	1.467	1.198	1.162	1.02	1.461	1.467	5094	830	5924	180.01	178.06	179.737	65.9	1.576	60.446	997.993	28.22	31.7
19/08/19 1h	28.8	65.0858	19.7687	18.2298	15.557	11.5303		98	1.533	1.418	1.866	1.496	1.411	1.282	1.856	1.866	1428	250	1678	314.632	309.008	313.794	67.682	1.518	59.969	998.058	28.106	30.8
19/08/19 2h	28.8	61.3113	18.5555	17.2763	14.5684	10.9111		99	2.382	2.5	3.062	2.543	2.715	2.379	3.087	3.062	478	128	606	664.326	653.547	662.05	70.47	1.374	58.243	998.27	27.365	27.724
19/08/19 3h	28.2	56.6051	17.5646	15.8196	13.2848	9.9361
19/08/19 4h	27.6	52.1708	16.3262	14.672	12.172	9.0006
19/08/19 5h	27.4	48.5323	15.3479	13.6969	11.263	8.2245
19/08/19 6h	27	45.2328	14.2967	12.4799	10.4508	8.0054
19/08/19 7h	26.7	42.0282	13.3724	11.5019	9.7378	7.4161
19/08/19 8h	27.6	35.7533	11.6321	9.5688	8.8164	5.736
19/08/19 9h	29.3	30.8589	9.8839	8.2115	7.8003	4.9632
19/08/19 10h	30.7	30.5301	9.7433	7.6045	7.6638	5.5185
19/08/19 11h	32	36.0489	11.0724	8.5288	9.385	7.0627
19/08/19 12h	33.2	42.795	13.361	10.3701	11.0047	8.0592
19/08/19 13h	34.2	47.8685	15.5933	11.6653	12.0247	8.5852
19/08/19 14h	35.3	52.1072	16.7664	13.1745	12.8597	9.3066
19/08/19 15h	36.1	49.443	15.7141	12.3911	12.3616	8.9762
19/08/19 16h	36.3	45.8693	14.5292	11.509	11.3691	8.462
19/08/19 17h	36.1	42.4436	13.2402	10.4764	10.7523	7.9747
19/08/19 18h	35.8	41.7949	13.0657	10.0573	10.343	8.3289
19/08/19 19h	34.6	42.9405	14.0932	10.6139	10.3931	7.8403
19/08/19 20h	33.1	54.0712	16.1658	13.367	13.3915	11.1469
19/08/19 21h	31.9	69.4605	19.3733	17.8258	17.4431	14.8183
19/08/19 22h	30.9	80.6728	23.7041	21.7394	19.5109	15.7184
19/08/19 23h	30.2	81.6504	24.8225	22.413	19.833	14.5819
19/08/19 24h	29.5	76.9309	23.146	21.221	18.9679	13.596
20/08/19 1h	29	65.1882	19.8904	18.2578	15.8861	11.1539
20/08/19 2h	28.4	61.5597	18.7163	17.1114	15.0548	10.6772
20/08/19 3h	28.3	56.6258	17.3071	15.8661	13.753	9.6996
20/08/19 4h	27.8	52.0659	16.0478	14.5478	12.678	8.7923
20/08/19 5h	27.4	47.8108	14.829	13.3783	11.5491	8.0544
20/08/19 6h	26.9	45.1028	13.8879	12.4445	10.7173	8.0531
20/08/19 7h	26.6	41.7262	12.7883	11.3991	9.9721	7.5667
20/08/19 8h	27.6	35.4081	11.2989	9.4677	8.8465	5.795
20/08/19 9h	29.2	30.7229	9.6277	8.0049	7.8296	5.2607
20/08/19 10h	30.7	30.2751	9.2781	7.4048	7.9862	5.606
20/08/19 11h	32.5	35.9308	10.6731	8.4167	9.6969	7.1441
20/08/19 12h	33.4	43.5309	13.383	11.0251	11.0235	8.0993
20/08/19 13h	34.7	50.1144	16.0293	12.7874	12.6195	8.6782
20/08/19 14h	35.4	53.1908	17.1007	13.619	13.1853	9.2858
20/08/19 15h	36.1	49.6132	15.6461	12.7033	12.3642	8.8996
20/08/19 16h	36.2	46.0043	14.4835	11.7585	11.4731	8.2892
20/08/19 17h	35.9	42.2362	13.2829	10.3101	10.4866	8.1566
20/08/19 18h	35.3	41.0537	12.9976	9.8328	10.0473	8.176
20/08/19 19h	34.3	42.892	13.9958	10.6111	10.7667	7.5184
20/08/19 20h	32.8	54.589	16.0087	13.5096	13.9402	11.1305
20/08/19 21h	31.8	70.1054	19.9589	17.884	17.395	14.8675
20/08/19 22h	30.6	81.6108	23.9599	22.4456	19.5904	15.6149
20/08/19 23h	30	81.8395	24.3626	22.839	19.974	14.6639

## Sheet: Figure_2
Figure 2a
	Hour of the day	1	2	3	4	5	6	7	8	9	10	11	12	13	14	15	16	17	18	19	20	21	22	23	24
	EDR (T-1 day)	0.673	0.631	0.588	0.55	0.512	0.482	0.444	0.406	0.374	0.392	0.442	0.535	0.586	0.625	0.601	0.573	0.523	0.507	0.506	0.586	0.726	0.871	0.86	0.798
	EDR (T day)	0.681	0.64	0.592	0.552	0.511	0.483	0.449	0.401	0.371	0.378	0.429	0.523	0.578	0.616	0.593	0.564	0.514	0.497	0.493	0.566	0.639	0.786	0.868	0.811
	"no-notification" (T-1 day)	0.671	0.632	0.584	0.547	0.511	0.485	0.452	0.398	0.368	0.382	0.43	0.501	0.565	0.59	0.569	0.545	0.508	0.491	0.473	0.52	0.656	0.768	0.824	0.77
	"no-notification" (T day)	0.673	0.636	0.59	0.551	0.514	0.485	0.451	0.395	0.368	0.371	0.419	0.494	0.553	0.579	0.562	0.535	0.499	0.479	0.463	0.51	0.631	0.745	0.823	0.776
	EDR	-0.008	-0.009	-0.004	-0.002	0.001	-0.001	-0.005	0.005	0.003	0.014	0.013	0.012	0.009	0.009	0.008	0.008	0.009	0.01	0.013	0.02	0.088	0.085	-0.008	-0.014
	no-notification	-0.002	-0.004	-0.005	-0.004	-0.003	0	0	0.003	0	0.011	0.011	0.007	0.011	0.011	0.008	0.01	0.009	0.012	0.01	0.01	0.025	0.022	0	-0.006
Figure 2b
	Hour of the day	1	2	3	4	5	6	7	8	9	10	11	12	13	14	15	16	17	18	19	20	21	22	23	24
	EDR in urban (T-1 day)	0.707	0.66	0.608	0.575	0.535	0.505	0.461	0.43	0.399	0.416	0.464	0.566	0.625	0.663	0.638	0.609	0.554	0.534	0.519	0.619	0.772	0.897	0.897	0.835
	EDR in urban (T day)	0.709	0.667	0.619	0.579	0.54	0.507	0.465	0.425	0.391	0.412	0.46	0.559	0.622	0.667	0.635	0.605	0.544	0.52	0.504	0.581	0.68	0.808	0.886	0.834
	EDR in rural (T-1 day)	0.532	0.499	0.449	0.412	0.383	0.364	0.34	0.286	0.258	0.275	0.337	0.394	0.419	0.45	0.436	0.406	0.393	0.385	0.376	0.513	0.64	0.713	0.685	0.628
	EDR in rural (T day)	0.537	0.505	0.457	0.418	0.383	0.361	0.341	0.284	0.253	0.265	0.331	0.386	0.416	0.452	0.437	0.405	0.384	0.373	0.363	0.49	0.594	0.671	0.677	0.629
	EDR in urban	-0.002	-0.007	-0.011	-0.004	-0.004	-0.002	-0.004	0.005	0.008	0.004	0.005	0.006	0.003	-0.003	0.003	0.003	0.01	0.013	0.015	0.037	0.092	0.089	0.012	0
	EDR in rural	-0.006	-0.005	-0.008	-0.007	0	0.003	-0.001	0.002	0.005	0.01	0.005	0.009	0.004	-0.001	-0.001	0	0.009	0.012	0.013	0.023	0.046	0.042	0.008	-0.001
Figure 2c
	Hour of the day	1	2	3	4	5	6	7	8	9	10	11	12	13	14	15	16	17	18	19	20	21	22	23	24
	EDR with children (T-1 day)	0.697	0.654	0.589	0.554	0.52	0.504	0.474	0.428	0.392	0.384	0.412	0.504	0.576	0.639	0.629	0.558	0.516	0.482	0.472	0.535	0.74	0.876	0.849	0.768
	EDR with children (T day)	0.698	0.655	0.587	0.549	0.512	0.494	0.471	0.423	0.385	0.38	0.411	0.506	0.578	0.642	0.634	0.56	0.517	0.485	0.47	0.514	0.693	0.836	0.836	0.771
	EDR without children (T-1 day)	0.655	0.603	0.53	0.466	0.433	0.4	0.379	0.349	0.329	0.376	0.477	0.567	0.632	0.727	0.715	0.647	0.571	0.508	0.492	0.593	0.765	0.889	0.873	0.788
	EDR without children (T day)	0.65	0.6	0.525	0.461	0.429	0.391	0.369	0.342	0.318	0.374	0.477	0.57	0.633	0.729	0.718	0.651	0.575	0.509	0.49	0.582	0.739	0.866	0.866	0.785
	EDR with children	-0.001	-0.001	0.002	0.004	0.008	0.01	0.004	0.005	0.007	0.004	0.001	-0.003	-0.002	-0.003	-0.005	-0.002	-0.001	-0.003	0.002	0.02	0.047	0.04	0.013	-0.002
	EDR without children	0.005	0.003	0.005	0.006	0.004	0.009	0.01	0.007	0.011	0.002	0	-0.004	-0.001	-0.002	-0.003	-0.005	-0.004	-0.002	0.002	0.011	0.026	0.023	0.007	0.003
Figure 2d
	Hour of the day	1	2	3	4	5	6	7	8	9	10	11	12	13	14	15	16	17	18	19	20	21	22	23	24
	EDR with elderly (T-1 day)	0.717	0.667	0.601	0.566	0.534	0.512	0.493	0.432	0.403	0.432	0.552	0.647	0.715	0.761	0.746	0.678	0.612	0.572	0.58	0.694	0.897	1.057	1.007	0.89
	EDR with elderly (T day)	0.721	0.67	0.605	0.571	0.534	0.513	0.497	0.438	0.399	0.432	0.547	0.638	0.71	0.755	0.738	0.672	0.602	0.563	0.54	0.601	0.741	0.912	0.994	0.888
	EDR without elderly (T-1 day)	0.65	0.602	0.538	0.512	0.476	0.474	0.422	0.4	0.367	0.35	0.359	0.423	0.461	0.583	0.535	0.492	0.444	0.396	0.376	0.479	0.694	0.826	0.833	0.784
	EDR without elderly (T day)	0.648	0.6	0.545	0.514	0.483	0.48	0.419	0.396	0.366	0.346	0.351	0.421	0.458	0.575	0.53	0.484	0.436	0.385	0.364	0.456	0.648	0.784	0.822	0.78
	EDR with elderly	-0.004	-0.003	-0.004	-0.005	0	-0.002	-0.004	-0.006	0.003	0	0.005	0.008	0.005	0.007	0.007	0.006	0.01	0.009	0.04	0.093	0.156	0.144	0.014	0.002
	EDR without elderly	0.002	0.002	-0.008	-0.002	-0.007	-0.006	0.003	0.004	0	0.003	0.008	0.002	0.003	0.008	0.005	0.007	0.008	0.01	0.013	0.023	0.046	0.042	0.011	0.004

## Sheet: Figure_3
	Power(W)	1102.5	2205	150	300	2000	180	1200	800
	E_saving	Air conditioner (Bedroom)	Air conditioner (living room)	Refrigerator	Washing machine	Water heater	Television	Microwave oven	Vacuum cleaner
Total	114.5	6.2	3.1	45.8	22.9	3.4	38.2	5.7	8.6
Urban	99.1	5.4	2.7	39.6	19.8	3	33	5	7.4
Rural	56.3	3.1	1.5	22.5	11.3	1.7	18.8	2.8	4.2
Households with elderly	163.8	8.9	4.5	65.5	32.8	4.9	54.6	8.2	12.3
